# Supplementary material for: Major Surgical Trauma Impairs the Function of Natural Killer Cells but Does Not Affect Monocyte Cytokine Synthesis
Source: Life (Basel). 2021 Dec 22;12(1):13. doi: 10.3390/life12010013 (PMC8777869; doi:10.3390/life12010013)
Supplement: Supplementary file 1 [file life-12-00013-s001.zip]

Archive with 2 entries (2 files):
- Müller et al. Supplemental Figures REV.pptx
- Table S1.pdf
